# Supplementary material for: Evaluation of Matrix-Assisted Laser Desorption Ionization–Time of Flight Mass Spectrometry for Molecular Typing of Acinetobacter baumannii in Comparison with Orthogonal Methods
Source: Microbiol Spectr. 2023 May 8;11(3):e04995-22. doi: 10.1128/spectrum.04995-22 (PMC10269802; doi:10.1128/spectrum.04995-22)
Supplement: Supplemental file 1 — WGS SNV matrix. Download spectrum.04995-22-s0002.xlsx, XLSX file, 0.01 MB [file spectrum.04995-22-s0002.xlsx]

## Sheet: Sheet1
snp-dists 0.8.2	Abau-Iso2-03	Abau-Iso2-05	Abau-Iso2-11	Abau-Iso2-15	Abau-Iso2-16	Abau-Iso2-19	Abau-Iso2-20	Abau-Iso2-23	Abau-Iso2-24	Abau-Iso2-25	Abau-Iso2-26	Abau-Iso2-27	Abau-Iso2-28	MBT16_003	MBT16_005	MBT16_011	MBT16_015	MBT16_016	MBT16_018	MBT16_025	MBT16_029	MBT16_030	MBT16_031	MBT16_033	MBT16_039	MBT16_040	MBT16_042	MBT16_059	MBT16_060	MBT16_062
Abau-Iso2-03	0	40546	32956	41157	35161	33750	33770	33747	39024	38660	33754	33663	41095	32954	32955	32956	32962	32955	32954	32959	32956	32954	32959	32955	32954	32957	32954	32954	32956	32956
Abau-Iso2-05	40546	0	32184	38968	33171	33007	32915	33005	37756	1899	33013	32893	39806	32182	32183	32184	32189	32183	32182	32187	32184	32182	32187	32183	32182	32185	32182	32182	32184	32184
Abau-Iso2-11	32956	32184	0	32403	28617	200	294	199	29658	30549	206	181	31617	18	1	0	26	19	18	23	20	20	23	19	2	21	18	18	24	20
Abau-Iso2-15	41157	38968	32403	0	2412	33319	33260	33315	38999	36929	33323	33229	41002	32401	32402	32403	32408	32402	32401	32405	32402	32401	32405	32402	32401	32404	32401	32401	32402	32402
Abau-Iso2-16	35161	33171	28617	2412	0	29487	29555	29485	34105	32402	29493	29450	34924	28615	28616	28617	28621	28616	28615	28619	28616	28615	28619	28616	28615	28618	28615	28615	28616	28616
Abau-Iso2-19	33750	33007	200	33319	29487	0	149	43	30385	31378	14	136	32346	199	199	200	207	198	199	204	201	199	204	200	198	200	199	199	199	201
Abau-Iso2-20	33770	32915	294	33260	29555	149	0	149	30403	31288	155	237	32372	292	293	294	300	291	292	297	294	292	297	293	292	293	292	292	292	294
Abau-Iso2-23	33747	33005	199	33315	29485	43	149	0	30376	31373	45	133	32339	197	198	199	205	198	197	202	199	197	202	198	197	200	197	197	199	199
Abau-Iso2-24	39024	37756	29658	38999	34105	30385	30403	30376	0	36596	30391	30681	1938	29656	29657	29658	29662	29657	29656	29661	29658	29656	29661	29657	29656	29659	29656	29656	29658	29658
Abau-Iso2-25	38660	1899	30549	36929	32402	31378	31288	31373	36596	0	31384	31285	37768	30547	30548	30549	30553	30548	30547	30551	30548	30547	30551	30548	30547	30550	30547	30547	30548	30548
Abau-Iso2-26	33754	33013	206	33323	29493	14	155	45	30391	31384	0	139	32352	204	205	206	212	203	204	209	206	204	209	205	204	205	204	204	202	206
Abau-Iso2-27	33663	32893	181	33229	29450	136	237	133	30681	31285	139	0	32636	179	180	181	187	178	179	184	181	179	184	180	179	180	179	179	177	181
Abau-Iso2-28	41095	39806	31617	41002	34924	32346	32372	32339	1938	37768	32352	32636	0	31615	31616	31617	31622	31616	31615	31620	31617	31615	31620	31616	31615	31618	31615	31615	31617	31617
MBT16_003	32954	32182	18	32401	28615	199	292	197	29656	30547	204	179	31615	0	17	18	8	1	0	5	2	2	5	1	16	3	0	0	6	2
MBT16_005	32955	32183	1	32402	28616	199	293	198	29657	30548	205	180	31616	17	0	1	25	18	17	22	19	19	22	18	1	20	17	17	23	19
MBT16_011	32956	32184	0	32403	28617	200	294	199	29658	30549	206	181	31617	18	1	0	26	19	18	23	20	20	23	19	2	21	18	18	24	20
MBT16_015	32962	32189	26	32408	28621	207	300	205	29662	30553	212	187	31622	8	25	26	0	9	8	11	8	8	11	7	24	9	8	8	12	8
MBT16_016	32955	32183	19	32402	28616	198	291	198	29657	30548	203	178	31616	1	18	19	9	0	1	6	3	3	6	2	17	2	1	1	5	3
MBT16_018	32954	32182	18	32401	28615	199	292	197	29656	30547	204	179	31615	0	17	18	8	1	0	5	2	2	5	1	16	3	0	0	6	2
MBT16_025	32959	32187	23	32405	28619	204	297	202	29661	30551	209	184	31620	5	22	23	11	6	5	0	3	5	0	4	21	6	5	5	7	3
MBT16_029	32956	32184	20	32402	28616	201	294	199	29658	30548	206	181	31617	2	19	20	8	3	2	3	0	2	3	1	18	3	2	2	4	0
MBT16_030	32954	32182	20	32401	28615	199	292	197	29656	30547	204	179	31615	2	19	20	8	3	2	5	2	0	5	1	18	3	2	2	6	2
MBT16_031	32959	32187	23	32405	28619	204	297	202	29661	30551	209	184	31620	5	22	23	11	6	5	0	3	5	0	4	21	6	5	5	7	3
MBT16_033	32955	32183	19	32402	28616	200	293	198	29657	30548	205	180	31616	1	18	19	7	2	1	4	1	1	4	0	17	2	1	1	5	1
MBT16_039	32954	32182	2	32401	28615	198	292	197	29656	30547	204	179	31615	16	1	2	24	17	16	21	18	18	21	17	0	19	16	16	22	18
MBT16_040	32957	32185	21	32404	28618	200	293	200	29659	30550	205	180	31618	3	20	21	9	2	3	6	3	3	6	2	19	0	3	3	5	3
MBT16_042	32954	32182	18	32401	28615	199	292	197	29656	30547	204	179	31615	0	17	18	8	1	0	5	2	2	5	1	16	3	0	0	6	2
MBT16_059	32954	32182	18	32401	28615	199	292	197	29656	30547	204	179	31615	0	17	18	8	1	0	5	2	2	5	1	16	3	0	0	6	2
MBT16_060	32956	32184	24	32402	28616	199	292	199	29658	30548	202	177	31617	6	23	24	12	5	6	7	4	6	7	5	22	5	6	6	0	4
MBT16_062	32956	32184	20	32402	28616	201	294	199	29658	30548	206	181	31617	2	19	20	8	3	2	3	0	2	3	1	18	3	2	2	4	0
