# Supplementary material for: Evaluation of Matrix-Assisted Laser Desorption Ionization–Time of Flight Mass Spectrometry for Molecular Typing of Acinetobacter baumannii in Comparison with Orthogonal Methods
Source: Microbiol Spectr. 2023 May 8;11(3):e04995-22. doi: 10.1128/spectrum.04995-22 (PMC10269802; doi:10.1128/spectrum.04995-22)
Supplement: Supplemental file 3 — MALDI-TOF MS peak data. Download spectrum.04995-22-s0004.xlsx, XLSX file, 0.06 MB [file spectrum.04995-22-s0004.xlsx]

## Sheet: MBT16-003 Bruker method
m/z	S/N	Res.	Intens.	Rel. Intens.	Area
2872.71	12	713	940	3.76	4813
3072.46	34	669	2706	10.8	15467
4237.11	19	806	1674	6.7	21898
4244.61	97	963	8650	34.6	54827
4255.15	39	768	3525	14.1	33993
4265.6	28	854	2497	10	22916
4286.58	9	959	801	3.21	5932
4295.11	8	921	679	2.72	5793
4480.33	15	792	1424	5.7	11496
5055.65	10	888	914	3.66	7916
5176.7	12	746	1131	4.53	10488
5433.21	10	854	984	3.94	8045
5705.38	9	909	861	3.45	11405
5749.59	219	733	21964	88	263876
5771.29	42	776	4255	17	66407
5791.48	22	646	2217	8.88	34984
6092.22	7	762	706	2.83	8390
6247.71	6	811	629	2.52	7086
6329.67	21	769	2102	8.42	38444
6357.14	9	481	874	3.5	18653
6376.66	12	747	1225	4.9	19051
8490.66	298	278	24973	100	1748521
8724.79	14	605	1170	4.68	36768
16975.9	42	232	1259	5.04	139894

## Sheet: MBT16-005 Bruker method
m/z	S/N	Res.	Intens.	Rel. Intens.	Area
2130.36	3	557	736	2.38	3618
2269.1	3	482	606	1.96	3368
2587.12	15	646	3280	10.6	17045
2805.35	12	568	2587	8.38	15152
2874.15	12	641	2614	8.46	16053
3046.03	8	692	1777	5.76	10127
3476.09	7	730	1820	5.89	13258
3637.61	6	758	1403	4.54	10428
3719.98	16	724	3952	12.8	28647
3966.95	2	680	664	2.15	5367
4163.74	10	528	2692	8.72	37635
4267.93	23	622	6328	20.5	59398
4489.97	9	649	2467	7.99	36912
4664.89	12	732	3368	10.9	39944
4788.29	15	600	4192	13.6	71788
5001.4	7	731	1954	6.33	32874
5030.86	9	596	2573	8.33	49746
5179.38	57	594	16683	54	246356
5647.3	4	523	1281	4.15	31109
5752.52	101	594	30884	100	444426
6095.96	26	630	7770	25.2	123879
6333.29	4	663	1087	3.52	16756
6647.7	7	677	2183	7.07	35528
6954.97	15	566	4698	15.2	129686
7276.82	10	539	2894	9.37	80705
7441.3	31	501	9136	29.6	293406
7934.92	8	575	2201	7.13	48428
8328.3	15	399	3862	12.5	176007
8494.08	7	520	1662	5.38	56981
8980.25	13	491	3056	9.89	114920
9330.88	24	438	5389	17.5	267319
9577.88	21	458	4408	14.3	217966
10063	13	463	2587	8.38	116330

## Sheet: MBT16-008 Bruker method
m/z	S/N	Res.	Intens.	Rel. Intens.	Area
2873.04	23	747	1843	5.85	9261
3072.89	10	697	819	2.6	4550
4237.57	22	804	2328	7.39	29234
4245.3	123	894	12834	40.7	120757
4266.41	30	705	3125	9.92	35730
4295.85	7	905	737	2.34	6830
4480.95	13	773	1421	4.51	12945
4786.66	5	938	605	1.92	5452
5056.35	8	754	958	3.04	10404
5177.61	27	738	3324	10.5	32399
5434.25	7	810	864	2.74	7910
5635.62	5	948	674	2.14	6435
5706.72	9	695	1191	3.78	22645
5750.61	247	697	31202	99	403228
5772.4	32	639	3992	12.7	56375
6093.58	14	754	1811	5.75	21613
6153.68	5	888	659	2.09	9104
6248.92	7	777	858	2.72	10393
6330.99	23	759	2887	9.16	50295
6359.38	9	807	1102	3.5	17734
6378.06	13	722	1654	5.25	24402
6951.91	6	779	763	2.42	9803
7274.18	6	679	779	2.47	14903
7437.83	14	747	1701	5.4	25958
8492.25	289	300	31507	100	1944111
8726.3	16	564	1731	5.49	49613
9327.64	8	692	760	2.41	13667
9574.09	8	721	732	2.32	15317

## Sheet: MBT16-011 Bruker method
m/z	S/N	Res.	Intens.	Rel. Intens.	Area
2130.69	3	583	729	1.46	3403
2269.33	2	522	634	1.27	3395
2464.02	3	595	818	1.64	4716
2587.31	12	681	3326	6.66	16338
2805.79	13	594	3727	7.46	20914
2874.39	15	696	4219	8.45	24660
2919.82	3	648	878	1.76	4673
3046.37	7	706	1923	3.85	11506
3191	2	697	627	1.25	4332
3322.68	2	727	681	1.36	4272
3476.4	6	703	2043	4.09	16645
3637.82	4	773	1329	2.66	9169
3720.25	13	697	4157	8.32	33697
3967.23	3	752	929	1.86	7450
4163.62	7	577	2419	4.84	28856
4247.28	6	826	2218	4.44	28309
4268.38	19	653	6843	13.7	60184
4490.21	7	775	2508	5.02	26024
4603.87	2	892	849	1.7	7274
4665.09	10	810	3790	7.59	37729
4788.41	12	713	4640	9.29	61933
5001.34	6	827	2468	4.94	37418
5030.98	7	755	2858	5.72	42218
5179.61	49	656	19577	39.2	224217
5647.16	4	653	1581	3.17	33743
5752.72	120	618	49933	100	696369
6096.07	22	681	9405	18.8	128042
6333.43	4	725	1730	3.46	25463
6647.79	6	686	2681	5.37	55393
6954.9	12	693	5477	11	99333
7276.92	8	594	3259	6.53	88775
7441.29	25	558	10639	21.3	317268
7934.68	8	624	3128	6.26	63654
8327.77	10	440	3950	7.91	165504
8493.61	11	543	4205	8.42	136331
8980.01	10	538	3450	6.91	121810
9330.33	19	482	6291	12.6	295007
9577.37	16	542	5106	10.2	189164
10062.3	10	498	3109	6.23	130963

## Sheet: MBT16-015 Bruker method
m/z	S/N	Res.	Intens.	Rel. Intens.	Area
2128.52	12	499	1239	3.3	5698
2587.15	13	803	1334	3.55	4900
2828.88	15	908	1586	4.22	6518
2873.88	39	786	4153	11.1	18195
2945.4	8	680	852	2.27	4207
3045.82	8	826	839	2.24	3849
3057.07	6	625	674	1.79	4383
3073.76	67	709	7249	19.3	36790
3164.47	6	872	657	1.75	3241
3190.41	8	461	834	2.22	6590
3320.95	9	686	1043	2.78	5703
3475.7	7	882	823	2.19	4026
3719.32	11	882	1305	3.48	7238
4162.33	8	813	990	2.64	7806
4237.68	22	1052	2726	7.26	19916
4245.83	203	996	24832	66.2	150840
4258.68	38	1113	4687	12.5	27461
4267.1	29	785	3585	9.55	34269
4296.69	9	1010	1045	2.78	7397
4362.26	10	975	1321	3.52	9460
4481.76	14	958	1801	4.8	10243
4489	7	1189	931	2.48	5747
4663.99	9	983	1128	3	7474
4787.42	12	951	1590	4.24	13856
5029.67	6	1035	765	2.04	5797
5057.04	8	905	1062	2.83	7835
5178.42	42	834	5297	14.1	40660
5434.96	23	914	2955	7.87	21255
5636.38	5	1037	602	1.6	4458
5751.34	264	827	32987	87.9	288130
5766.12	24	1273	3024	8.06	33550
5779.61	19	554	2422	6.45	43649
6094.24	22	895	2811	7.49	24990
6120.16	5	933	600	1.6	6472
6154.21	6	1102	774	2.06	7463
6249.96	11	884	1366	3.64	12412
6331.4	33	911	4120	11	39770
6346.37	7	1173	829	2.21	7960
6360.42	11	911	1376	3.66	15687
6378.56	23	848	2832	7.55	38928
6506.66	7	910	926	2.47	8038
6646.09	6	966	749	1.99	6724
6952.7	14	891	1691	4.5	18489
7275.12	9	861	1022	2.72	11117
7438.52	24	908	2660	7.09	28782
8323.95	13	631	1214	3.23	25241
8491.86	399	550	37535	100	1115066
8593.94	30	596	2796	7.45	93872
8725.68	28	795	2575	6.86	50166
8978.65	11	821	998	2.66	21926
9327.82	16	889	1418	3.78	20545
9574.03	17	861	1342	3.58	24008
16979.3	24	355	638	1.7	42038

## Sheet: MBT16-016 Bruker method
m/z	S/N	Res.	Intens.	Rel. Intens.	Area
1998.07	4	551	622	1.5	2469
2126.73	14	537	2184	5.25	9691
2255.09	5	647	751	1.81	3063
2585.52	9	753	1492	3.59	6163
2803.76	6	622	1043	2.51	5282
2827.28	6	862	1004	2.42	4090
2872.27	25	756	4117	9.9	19475
2883.3	4	702	711	1.71	4604
2943.57	4	630	740	1.78	3985
3043.97	6	797	938	2.26	4933
3055.19	6	641	1068	2.57	7283
3071.89	60	684	9883	23.8	54339
3094.1	7	827	1185	2.85	6599
3099.52	5	901	838	2.02	4962
3318.95	10	676	1738	4.18	9908
3447.3	4	710	690	1.66	4101
3473.76	5	801	766	1.84	5051
3717.4	8	848	1331	3.2	8512
4160.66	5	707	867	2.09	8139
4235.68	15	890	2647	6.37	30716
4243.81	107	964	18950	45.6	109207
4255.08	27	784	4697	11.3	37664
4265.04	27	743	4839	11.6	49103
4294.66	7	968	1199	2.89	9708
4360.18	7	934	1226	2.95	10099
4479.63	12	901	2137	5.14	14080
4486.9	5	1229	953	2.29	5588
4661.98	6	930	1045	2.52	7645
4785.22	8	999	1473	3.54	9478
5027.43	5	1013	834	2.01	7117
5054.59	4	901	726	1.75	5826
5176.06	38	791	6886	16.6	58837
5432.56	19	886	3451	8.3	26185
5633.85	3	1050	601	1.44	4911
5704.84	6	847	1064	2.56	12476
5748.94	233	754	41567	100	450083
5770.53	26	668	4572	11	67094
6091.69	20	839	3480	8.37	33647
6152.09	6	1036	998	2.4	12371
6247.32	8	850	1447	3.48	14849
6328.98	26	824	4580	11	68482
6357.75	9	816	1632	3.93	28948
6376.11	20	854	3530	8.49	40966
6503.97	6	873	1075	2.59	9838
6643.31	6	890	986	2.37	9707
6949.78	11	855	1833	4.41	21354
7271.71	7	860	1168	2.81	13286
7435.53	20	851	3193	7.68	37608
7928.33	5	862	709	1.71	8417
8320.73	11	557	1516	3.65	40574
8488.44	255	519	34568	83.2	1230243
8590.39	26	598	3542	8.52	122270
8722.18	23	845	3009	7.24	50925
8975.29	8	815	1081	2.6	18845
9323.63	14	829	1669	4.02	31498
9570.2	13	865	1482	3.57	24319
10053.8	7	861	742	1.79	14313
12300	9	644	616	1.48	21431
16972.3	20	766	634	1.52	22764

## Sheet: MBT16-018 Bruker method
m/z	S/N	Res.	Intens.	Rel. Intens.	Area
2585.51	10	760	1173	3.79	5033
2803.84	6	612	717	2.32	3783
2827.07	5	844	640	2.07	3212
2872.29	19	801	2304	7.44	10413
2883.54	7	717	829	2.68	5116
3044.22	5	821	673	2.17	3011
3072.05	5	672	647	2.09	4105
3473.69	5	871	605	1.96	3384
3717.25	6	841	765	2.47	5079
4160.08	6	814	794	2.57	7187
4235.65	13	852	1872	6.05	24484
4243.56	86	1029	12367	40	69499
4255.05	37	814	5384	17.4	41431
4265.24	37	735	5340	17.3	57268
4286.69	10	899	1382	4.46	11254
4293.83	8	966	1113	3.6	8565
4359.84	5	941	674	2.18	6053
4479.33	12	921	1874	6.06	12156
4486.15	4	1336	637	2.06	3004
4784.84	6	1051	961	3.1	6088
5175.64	38	822	5860	18.9	48741
5197.39	8	686	1178	3.81	13433
5432.05	4	926	665	2.15	5034
5703.86	6	838	861	2.78	9556
5748.12	201	821	30950	100	309925
5770.41	45	651	6927	22.4	101992
5786.88	19	1859	2983	9.64	16513
5808.73	10	549	1615	5.22	28609
6091.1	19	874	2979	9.63	28231
6246.5	5	859	755	2.44	7495
6328.08	21	863	3230	10.4	50118
6355.43	10	518	1596	5.16	28825
6375.48	12	826	1933	6.25	29434
6642.43	5	907	804	2.6	7724
6948.88	9	867	1358	4.39	16224
7271.14	7	829	950	3.07	11651
7434.53	14	896	1948	6.29	23748
8319.51	11	619	1343	4.34	39084
8487.51	197	639	24399	78.8	700835
8509.82	88	761	10885	35.2	208796
8589.32	25	459	3085	9.97	123383
8721.24	16	874	1935	6.25	30362
8973.81	6	861	694	2.24	11366
9322.24	9	903	988	3.19	14246
9568.58	10	871	971	3.14	19028

## Sheet: MBT16-025 Bruker method
m/z	S/N	Res.	Intens.	Rel. Intens.	Area
2129.11	5	431	1109	2.37	5726
2586.22	15	747	3440	7.36	14667
2597.13	3	677	602	1.29	3714
2804.57	9	626	2107	4.51	10985
2827.98	4	827	1002	2.14	4909
2873.14	19	757	4316	9.23	21327
2884.05	4	735	959	2.05	5822
3044.96	8	799	1907	4.08	9324
3056.09	3	648	789	1.69	5197
3072.85	15	703	3441	7.36	18394
3188.89	3	561	825	1.76	5998
3320.63	4	688	1060	2.27	6273
3474.89	7	853	1670	3.57	8973
3636.4	5	838	1323	2.83	7389
3718.53	10	879	2513	5.37	13936
4161.58	8	760	2157	4.61	19500
4237.15	10	826	2774	5.93	34578
4245.26	62	953	16885	36.1	101458
4256.51	19	880	5181	11.1	38440
4266.63	31	720	8360	17.9	78126
4288.4	5	1008	1352	2.89	10143
4295.78	5	1038	1296	2.77	9648
4361.67	4	923	1087	2.33	9424
4480.86	7	966	1896	4.06	12806
4488.32	6	1087	1731	3.7	10302
4663.38	6	995	1705	3.65	10657
4786.63	11	952	3175	6.79	25837
4999.46	4	952	1044	2.23	9294
5029.08	5	939	1397	2.99	13460
5177.69	53	753	15772	33.7	147665
5199.63	6	687	1842	3.94	21349
5434.03	5	840	1423	3.04	12042
5644.64	3	1005	789	1.69	7226
5706.45	4	865	1304	2.79	16334
5750.58	161	728	46751	100	523823
5772.8	22	709	6261	13.4	86977
6045.17	3	1122	866	1.85	7795
6093.77	26	810	7562	16.2	77361
6154.05	3	936	916	1.96	13981
6249.33	4	832	1261	2.7	13393
6331.14	14	816	4051	8.67	57092
6359.6	5	675	1584	3.39	28167
6378.03	11	834	3131	6.7	38859
6506.21	3	845	881	1.88	7806
6645.36	7	822	2035	4.35	21270
6952.14	14	814	3822	8.18	48123
7274.25	10	758	2636	5.64	44450
7438.19	22	811	5652	12.1	74989
7931.25	4	788	1016	2.17	15484
8323.94	13	529	3044	6.51	118522
8491.77	133	496	30211	64.6	1167428
8593.17	13	568	2990	6.4	103272
8725.53	12	750	2601	5.56	50924
8978.05	9	669	1871	4	56757
9327.21	13	741	2559	5.47	58386
9573.77	16	709	2911	6.23	75669
9999.54	7	852	1109	2.37	22655
10058	8	658	1307	2.8	44964
12086	10	733	988	2.11	26939

## Sheet: MBT16-029 Bruker method
m/z	S/N	Res.	Intens.	Rel. Intens.	Area
1999.85	13	593	1105	2.82	4088
2128.45	42	595	3641	9.29	14455
2257.03	12	646	1070	2.73	4064
2587.35	12	778	1071	2.73	4078
2829.02	12	905	1071	2.73	4310
2874.04	37	776	3262	8.32	13966
2945.35	11	694	1011	2.58	4889
3045.91	8	801	730	1.86	4066
3057.11	13	633	1213	3.09	7681
3073.9	152	703	13750	35.1	70458
3084.7	7	776	614	1.57	3498
3101.75	14	775	1286	3.28	7122
3191.79	8	510	725	1.85	5122
3320.96	21	714	1898	4.84	9995
3449.28	8	715	750	1.91	4319
3719.25	9	875	816	2.08	4402
4162.47	8	830	774	1.97	5722
4237.67	23	1090	2209	5.63	15771
4245.99	209	1020	20378	52	107091
4252.68	38	1751	3749	9.56	12772
4259.71	42	1224	4067	10.4	22413
4267.39	31	803	3001	7.65	26873
4296.76	7	926	645	1.64	5428
4362.25	10	967	1004	2.56	6707
4664.03	7	1008	730	1.86	4366
4787.33	12	1035	1248	3.18	7833
5057.17	7	955	691	1.76	4766
5178.59	52	852	5216	13.3	38283
5435.11	43	951	4299	11	28853
5751.38	335	849	33474	85.4	285247
5765.63	22	1290	2172	5.54	16479
5779.67	25	855	2529	6.45	26572
6094.25	27	906	2706	6.9	24000
6249.66	9	895	889	2.27	7988
6331.51	42	929	4254	10.8	39909
6360	15	951	1468	3.74	14369
6378.62	20	885	2051	5.23	24623
6506.52	7	956	662	1.69	5348
6645.95	8	951	804	2.05	6748
6952.61	16	917	1575	4.02	17224
7121.3	7	1094	611	1.56	5628
7274.96	11	888	1052	2.68	10930
7438.67	25	939	2301	5.87	24445
8323.67	16	657	1248	3.18	26392
8405.17	13	956	993	2.53	16140
8491.7	503	668	39208	100	928356
8518.22	89	938	6938	17.7	112132
8593.72	29	661	2294	5.85	64865
8725.33	35	899	2699	6.88	38542
8978.71	11	856	834	2.13	18598
9327.38	17	927	1199	3.06	15162
9573.95	21	875	1302	3.32	23427
16982.4	35	379	827	2.11	51374

## Sheet: MBT16-030 Bruker method
m/z	S/N	Res.	Intens.	Rel. Intens.	Area
1998.67	3	532	627	1.43	2608
2127.57	12	472	2175	4.97	10649
2255.82	4	595	714	1.63	2917
2586.1	14	750	2528	5.78	10389
2714.59	3	803	617	1.41	2397
2804.44	7	648	1235	2.82	5964
2828.06	5	864	921	2.11	4012
2873	25	769	4699	10.7	21830
2944.34	5	692	933	2.13	4396
3044.9	10	783	1829	4.18	10195
3055.8	9	650	1650	3.77	11024
3072.68	74	697	14000	32	75156
3083.44	4	848	700	1.6	3884
3095.22	5	924	874	2	4264
3100.37	6	802	1078	2.46	6256
3163.69	4	813	695	1.59	4056
3190.68	8	603	1540	3.52	10422
3319.81	21	708	4083	9.33	22547
3448.06	10	746	1827	4.17	10401
3474.71	8	868	1535	3.51	8823
3576.45	4	769	791	1.81	3928
3636.24	6	833	1104	2.52	6068
3718.36	11	841	2120	4.84	12131
4161.27	9	764	1894	4.33	16769
4236.76	11	1051	2337	5.34	17597
4244.97	77	976	16258	37.1	103292
4257.72	15	1315	3244	7.41	18495
4266.39	30	756	6304	14.4	52539
4295.53	5	940	1039	2.37	8881
4361.15	7	934	1456	3.33	13171
4480.76	7	1022	1437	3.28	8784
4487.94	7	1020	1501	3.43	9627
4663.02	8	985	1788	4.09	10885
4786.29	12	1001	2733	6.24	18124
4998.87	4	996	928	2.12	6695
5028.46	6	971	1290	2.95	9537
5177.22	55	813	11673	26.7	95677
5433.74	29	914	6011	13.7	44062
5447.65	3	1154	692	1.58	5362
5644.13	4	1108	724	1.65	5724
5705.96	5	897	1093	2.5	10804
5750.22	214	787	43770	100	417926
5778.08	13	726	2647	6.05	47996
5895.18	3	890	603	1.38	5029
6044.19	4	1111	874	2	9181
6092.98	32	881	6598	15.1	57827
6152.59	5	919	968	2.21	13515
6248.91	4	916	904	2.06	8062
6330.26	26	889	5180	11.8	61416
6358.91	7	945	1499	3.42	16598
6377.36	13	836	2592	5.92	36900
6505.24	4	931	787	1.8	6550
6644.51	9	925	1869	4.27	17529
6951.06	18	863	3455	7.89	42528
7272.96	12	891	2264	5.17	25084
7437.08	27	891	4990	11.4	60521
7930.22	5	921	871	1.99	9416
8321.89	17	690	2613	5.97	52681
8489.41	212	716	32412	74.1	814492
8591.22	17	771	2531	5.78	61276
8722.54	23	908	3373	7.71	53997
8975.54	11	879	1643	3.75	26116
9324.45	19	939	2616	5.98	35250
9570.92	21	900	2601	5.94	41876
9995.8	9	968	981	2.24	17397
10055.1	10	906	1187	2.71	25413
12082.6	15	914	1048	2.39	21390
12300	9	737	646	1.48	21168

[truncated: 8 more sheets: MBT16-031 Bruker method, MBT16-033 Bruker method, MBT16-039 Bruker method, MBT16-040 Bruker method, MBT16-042 Bruker method, MBT16-059 Bruker method, MBT16-060 Bruker method, MBT16-062 Bruker method]
